# Supplementary material for: Development of decision support framework to prioritize GHG emission Scope in sub-national inventories
Source: iScience. 2026 May 18;29(6):116002. doi: 10.1016/j.isci.2026.116002 (PMC13197637; doi:10.1016/j.isci.2026.116002)
Supplement: Table S5. Respondent-wise AHP local priority vectors, related to Figures 1–3 [file mmc2.xlsx]

## Sheet: Sheet1
Respondent#	Criteria		Alternatives
1	weights	C1:	weights			A1:0.73338
		0.16136				A2:0.19907
						A3:0.06755
			CR			0.0904
		C2:	weights				A1:0.70852
		0.12038					A2:0.23115
							A3:0.06033
			CR				0.06852
		C3:	weights				A1: 0.25473
		0.04288					A2: 0.25829
							A3: 0.48699
			CR				0.03703
		C4:	weights		A1: 0.76338
		0.67538			A2: 0.19907
					A3: 0.03755
			CR		0.0904
	CR	0.09615
2	weights	C1:	weights	A1: 0.75140
		0.19475		A2: 0.17818
				A3: 0.07042
			CR	0.02795
		C2:	weights	A1: 0.64833
		0.08543		A2: 0.22965
				A3: 0.12202
			CR	0.00355
		C3:	weights	A1: 0.20650
		0.11119		A2: 0.26849
				A3: 0.52501
			CR	0.01759
		C4:	weights	A1: 0.70815
		0.60862		A2: 0.22965
				A3: 0.06220
			CR	0.00355
	CR	0.08019
3	weights	C1:	weights	A1: 0.73064
				A2: 0.18839
		0.20259		A3: 0.08096
			CR	0.06239
		C2:	weights	A1: 0.68698
				A2: 0.18648
		0.05824		A3: 0.12654
			CR	0.0904
		C3:	weights	A1: 0.19342
				A2: 0.29696
		0.06066		A3: 0.50961
			CR	0.00885
		C4:	weights	A1: 0.67422
				A2: 0.27056
		0.67851		A3: 0.05522
			CR	0.05156
	CR	0.07242
4	weights	C1:	weights	A1:0.75140
				A2: 0.17818
		0.0729		A3: 0.07042
			CR	0.02795
		C2:	weights	A1: 0.64912
				A2: 0.27895
		0.17792		A3: 0.07193
			CR	0.06239
		C3:	weights	A1: 0.23434
				A2: 0.26704
		0.09473		A3: 0.49862
			CR	0.0904
		C4:	weights	A1: 0.73306
				A2: 0.20847
		0.65445		A3: 0.05847
			CR	0.05156
	CR	0.05705
5	weights	C1:	weights	A1: 0.74287
				A2: 0.19388
		0.36638		A3: 0.06325
			CR	0.06852
		C2:	weights	A1: 0.69862
				A2: 0.23704
		0.14287		A3: 0.06434
			CR	0.0904
		C3:	weights	A1: 0.20755
				A2: 0.25907
		0.07196		A3: 0.53338
			CR	0.0904
		C4:	weights	A1: 0.72862
				A2: 0.20704
		0.41879		A3: 0.06434
			CR	0.0904
	CR	0.03693
6	weights	C1:	weights	A1: 0.45455
				A2: 0.45455
		0.29756		A3: 0.09091
			CR	0
		C2:	weights	A1: 0.47368
				A2: 0.47368
		0.05832		A3: 0.05263
			CR	0
		C3:	weights	A1: 0.23722
				A2: 0.24837
		0.13404		A3: 0.51441
			CR	0.07069
		C4:	weights	A1: 0.73536
				A2: 0.20974
		0.51008		A3: 0.05490
			CR	0.07721
	CR	0.09248
7	weights	C1:	weights	A1: 0.59173
				A2: 0.33322
		0.20954		A3: 0.07506
			CR	0.01361
		C2:	weights	A1: 0.74287
				A2: 0.19388
		0.0687		A3: 0.06325
			CR	0.06852
		C3:	weights	A1: 0.19534
				A2: 0.24986
		0.13094		A3: 0.55481
			CR	0.01759
		C4:	weights	A1: 0.72862
				A2: 0.20704
		0.59082		A3: 0.06434
			CR	0.0904
	CR	0.08815
8	weights	C1:	weights	A1: 0.67381
				A2: 0.22554
		0.07606		A3: 0.10065
			CR	0.08247
		C2:	weights	A1: 0.80923
				A2: 0.09726
		0.41651		A3: 0.09351
			CR	0.00148
		C3:	weights	A1: 0.24397
				A2: 0.27539
		0.43409		A3: 0.48064
			CR	0.02795
		C4:	weights	A1: 0.79778
				A2: 0.11111
		0.07334		A3: 0.09111
			CR	0
	CR	0.00687
9	weights	C1:	weights	A1: 0.74287
				A2: 0.19388
		0.23348		A3: 0.06325
			CR	0.06852
		C2:	weights	A1: 0.69862
				A2: 0.23704
		0.06129		A3: 0.06434
			CR	0.0904
		C3:	weights	A1: 0.21140
				A2: 0.29764
		0.18164		A3: 0.49096
			CR	0.05156
		C4:	weights	A1: 0.63484
				A2: 0.20720
		0.52359		A3: 0.07796
			CR	0.0904
	CR	0.07925
10	weights	C1:	weights	A1: 0.74287
				A2: 0.19388
		0.17541		A3: 0.06325
			CR	0.06852
		C2:	weights	A1: 0.67163
				A2: 0.26543
		0.06065		A3: 0.06294
			CR	0.02795
		C3:	weights	A1: 0.21137
				A2: 0.24668
		0.12005		A3: 0.54195
			CR	0.01948
		C4:	weights	A1: 0.68912
				A2: 0.23895
		0.64388		A3: 0.07193
			CR	0.06239
	CR	0.05253
11	weights	C1:	weights	A1: 0.69862
				A2: 0.23704
		0.2427		A3: 0.06434
			CR	0.0904
		C2:	weights	A1: 0.74287
				A2: 0.19388
		0.06067		A3: 0.06325
			CR	0.06852
		C3:	weights	A1: 0.15945
				A2: 0.25900
		0.14727		A3: 0.58155
			CR	0.00355
		C4:	weights	A1: 0.72862
				A2: 0.20704
		0.54936		A3: 0.06434
			CR	0.0904
	CR	0.08162
12	weights	C1:	weights	A1: 0.65536
				A2: 0.28974
		0.29062		A3: 0.05490
			CR	0.07721
		C2:	weights	A1: 0.47597
				A2: 0.47202
		0.07626		A3: 0.05201
			CR	7e-05
		C3:	weights	A1: 0.21722
				A2: 0.26837
		0.10133		A3: 0.51441
			CR	0.07069
		C4:	weights	A1: 0.73852
				A2: 0.20115
		0.53178		A3: 0.06033
			CR	0.06852
	CR	0.03626
